# Supplementary material for: Prognostic Value of the Combined Lymphocyte-to-Monocyte Ratio and Handgrip Strength in Patients with Resected Pancreatic Head Cancer
Source: Cancers (Basel). 2026 Jul 10;18(14):2227. doi: 10.3390/cancers18142227 (PMC13406391; doi:10.3390/cancers18142227)
Supplement: Supplementary file 1 [file cancers-18-02227-s001.zip]

Archive with 1 entries (1 files):
- cancers-4377303-supplementary.pdf
